# Supplementary material for: An Oral FMT Capsule as Efficient as an Enema for Microbiota Reconstruction Following Disruption by Antibiotics, as Assessed in an In Vitro Human Gut Model
Source: Microorganisms. 2021 Feb 11;9(2):358. doi: 10.3390/microorganisms9020358 (PMC7918368; doi:10.3390/microorganisms9020358)
Supplement: Supplementary file 1 [file microorganisms-09-00358-s001.zip]

Archive with 2 entries (2 files):
- Supplementary figure 1.pdf
- Supplementary Figure 2.pdf
